# Supplementary material for: Exome resequencing and GWAS for growth, ecophysiology, and chemical and metabolomic composition of wood of Populus trichocarpa
Source: BMC Genomics. 2019 Nov 20;20:875. doi: 10.1186/s12864-019-6160-9 (PMC6864938; doi:10.1186/s12864-019-6160-9)
Supplement: Supplementary file 1 — Additional file 1: Table S1. a Number of significant single SNP-markers. b. Proportion of significant SNPs on total analyzed SNPs. Table S2. Number of significant sliding windows. Table S3. Top three significantly associated single SNPs. Table S4. Top three significantly associated SNP-windows. [file 12864_2019_6160_MOESM1_ESM.xlsx]

## Sheet: Table S1
a) Number of significant single SNP-markers per trait. A Cutoff p-value of 6.1479E-8 was applied according to Bonferroni correction for multiple testing.
Chromosome	Analyzed SNPs	DBH	h	VOL	DBF	C Content	N Content	C:N	Δ	δ15N	Narea	SLAT	C5	C6	Lignin	S:G	Gac	Gal	Toc	Ade	HbA		Code	Trait
1	100299	0	24	0	0	3	34	0	0	5	0	0	0	0	0	0	0	0	0	0	0		DBH	Diameter at breast height
2	47563	0	11	0	0	0	11	0	0	2	0	0	0	0	0	0	0	0	0	0	0		h	Height
3	49962	0	5	0	0	0	9	0	0	3	0	0	0	0	0	0	0	0	0	0	0		Vol	Volume index
4	47671	0	12	0	0	2	18	0	0	4	0	0	0	0	0	0	0	0	0	0	0		DBF	Days to bud flush
5	52236	0	21	0	0	3	26	0	0	3	0	0	0	0	0	0	0	0	0	0	0		C Content	Leaf C content
6	49374	0	7	0	0	0	10	0	0	1	0	0	0	0	0	0	0	0	0	0	0		N Conten	Leaf N content
7	30295	1	5	0	0	0	8	0	0	3	0	0	0	0	0	0	0	0	0	0	0		C:N	Leaf C:N ratio
8	43099	0	2	0	0	0	9	0	0	1	0	0	0	0	0	0	0	0	0	0	0		Leaf Δ	Leaf Δ
9	29287	0	6	0	0	0	8	0	0	2	0	0	0	0	0	0	0	0	0	0	0		d15N	Leaf δ 15N
10	46758	0	7	0	0	1	16	0	0	1	0	0	0	0	0	0	0	0	0	0	0		SLA	Specific leaf area
11	38563	0	3	0	0	1	11	0	0	1	0	0	0	0	0	0	0	0	0	0	0		NArea	N content : SLA ratio
12	31964	0	6	0	0	0	4	0	0	4	0	0	0	0	0	0	0	0	0	0	0		C5	Wood 5-carbon sugars
13	30493	0	1	0	0	0	5	0	0	1	0	0	0	0	0	0	0	0	0	0	0		C6	Wood 6-carbon sugars
14	40482	0	2	0	0	2	5	0	0	2	0	0	0	0	0	0	0	0	0	0	0		Lignin	Wood lignin
15	33418	1	8	0	0	0	9	0	0	1	0	0	0	0	0	0	0	0	0	0	0		S:G	Wood syringil:guayacil ratio
16	32006	0	2	0	0	0	4	0	0	0	0	0	0	0	0	0	0	0	0	0	0		GAc	Galactonic acid
17	39114	0	18	0	0	0	17	0	0	0	0	0	0	0	0	0	0	0	0	0	0		Gal	Galactinol
18	34049	0	6	0	0	0	5	0	0	0	0	0	0	0	0	0	0	0	0	0	0		Toc	Alpha tocopherol
19	36647	0	2	0	0	0	11	0	0	0	0	0	0	0	0	0	0	0	0	0	0		Ade	Adenosine
Total	813280	2	148	0	0	12	220	0	0	34	0	0	0	0	0	0	0	0	0	0	0		HbA	4-Hydroxybenzoic acid
b) Proportion (‰) of significant SNPs on total analyzed SNPs per trait.
Chromosome	Analyzed SNPs	DBH	h	VOL	DBF	C Content	N Content	C:N	Δ	δ15N	Narea	SLAT	C5	C6	Lignin	S:G	Gac	Gal	Toc	Ade	HbA
1	100299	0	0.239285	0	0	0.0299106	0.338986	0	0	0.0498509	0	0	0	0	0	0	0	0	0	0	0
2	47563	0	0.231272	0	0	0	0.231272	0	0	0.0420495	0	0	0	0	0	0	0	0	0	0	0
3	49962	0	0.100076	0	0	0	0.180137	0	0	0.0600456	0	0	0	0	0	0	0	0	0	0	0
4	47671	0	0.251725	0	0	0.0419542	0.377588	0	0	0.0839085	0	0	0	0	0	0	0	0	0	0	0
5	52236	0	0.402022	0	0	0.0574317	0.497741	0	0	0.0574317	0	0	0	0	0	0	0	0	0	0	0
6	49374	0	0.141775	0	0	0	0.202536	0	0	0.0202536	0	0	0	0	0	0	0	0	0	0	0
7	30295	0.0330087	0.165044	0	0	0	0.26407	0	0	0.0990262	0	0	0	0	0	0	0	0	0	0	0
8	43099	0	0.0464048	0	0	0	0.208822	0	0	0.0232024	0	0	0	0	0	0	0	0	0	0	0
9	29287	0	0.204869	0	0	0	0.273159	0	0	0.0682897	0	0	0	0	0	0	0	0	0	0	0
10	46758	0	0.149707	0	0	0.0213867	0.342187	0	0	0.0213867	0	0	0	0	0	0	0	0	0	0	0
11	38563	0	0.0777948	0	0	0.0259316	0.285248	0	0	0.0259316	0	0	0	0	0	0	0	0	0	0	0
12	31964	0	0.187711	0	0	0	0.125141	0	0	0.125141	0	0	0	0	0	0	0	0	0	0	0
13	30493	0	0.0327944	0	0	0	0.163972	0	0	0.0327944	0	0	0	0	0	0	0	0	0	0	0
14	40482	0	0.0494047	0	0	0.0494047	0.123512	0	0	0.0494047	0	0	0	0	0	0	0	0	0	0	0
15	33418	0.029924	0.239392	0	0	0	0.269316	0	0	0.029924	0	0	0	0	0	0	0	0	0	0	0
16	32006	0	0.0624883	0	0	0	0.124977	0	0	0	0	0	0	0	0	0	0	0	0	0	0
17	39114	0	0.460193	0	0	0	0.434627	0	0	0	0	0	0	0	0	0	0	0	0	0	0
18	34049	0	0.176217	0	0	0	0.146847	0	0	0	0	0	0	0	0	0	0	0	0	0	0
19	36647	0	0.0545747	0	0	0	0.300161	0	0	0	0	0	0	0	0	0	0	0	0	0	0

## Sheet: Table S2
Significant sliding windows per trait. Numbers represent significant windows after Bonferroni correction for multiple testing. In the bottom of the table is indicated the adjusted p-value threshold.
Chromosome	DBH	h	VOL	DBF	C Content	N Content	C:N	Δ	δ15N	Narea	SLA	C5	C6	Lignin	S:G	Gac	Gal	Toc	Ade	HbA		Code	Trait
1	0	0	0	0	11	30	0	0	0	20	20	0	0	0	0	10	0	15	10	0		DBH	Diameter at breast height
2	0	0	0	0	10	8	0	14	0	0	0	0	0	0	0	0	0	0	0	0		h	Height
3	0	0	0	0	0	2	0	0	0	0	0	0	0	0	0	0	0	10	0	0		Vol	Volume index
4	0	0	0	0	4	4	20	0	0	0	0	0	0	0	0	0	0	0	0	0		DBF	Days to bud flush
5	0	10	1	0	0	12	1	10	33	0	0	0	10	0	0	10	0	0	3	0		C Content	Leaf C content
6	0	0	0	10	0	19	2	0	0	0	0	0	0	0	0	0	0	0	0	0		N Conten	Leaf N content
7	0	0	0	0	0	4	2	0	0	0	0	0	0	0	0	10	0	0	0	0		C:N	Leaf C:N ratio
8	10	0	0	0	10	17	11	10	0	25	24	10	0	0	0	0	0	0	0	0		Leaf Δ	Leaf Δ
9	0	0	0	0	14	17	0	8	0	0	0	0	0	0	0	0	0	10	0	0		d15N	Leaf δ 15N
10	0	0	10	0	5	10	0	0	11	0	0	0	0	0	0	0	5	20	0	0		SLA	Specific leaf area
11	0	0	0	0	0	8	0	0	0	0	0	0	0	0	0	10	0	0	0	6		NArea	N content : SLA ratio
12	0	0	0	10	0	0	7	0	0	0	0	0	0	0	0	0	0	0	0	0		C5	Wood 5-carbon sugars
13	10	1	0	0	0	0	0	0	0	0	0	10	1	0	0	0	0	0	0	0		C6	Wood 6-carbon sugars
14	0	0	0	0	9	0	0	9	0	0	0	0	0	10	0	0	0	0	0	0		Lignin	Wood lignin
15	0	0	0	0	27	24	0	0	3	0	0	0	0	0	0	0	0	10	0	0		S:G	Wood syringil:guayacil ratio
16	0	0	0	0	0	17	0	0	9	8	9	0	0	0	0	0	0	0	0	0		GAc	Galactonic acid
17	0	0	0	0	3	10	10	0	3	0	0	0	0	0	0	0	0	0	0	0		Gal	Galactinol
18	0	0	0	0	0	0	0	0	0	0	0	0	0	0	0	0	0	10	0	0		Toc	Alpha tocopherol
19	0	0	0	0	0	10	0	0	0	0	0	0	0	0	0	0	10	0	0	0		Ade	Adenosine
Total	20	11	11	20	93	192	53	51	59	53	53	20	11	10	0	40	15	75	13	6		HbA	4-Hydroxybenzoic acid
Adjusted p-value threshold	0.000657895	0.00104167	0.00078125	0.00102041	0.000292398	4.75737e-05	0.00034965	0.000179211	0.000139665	0.000462963	0.00047619	0.000657895	0.00104167	0.00078125	0.00192308	0.000505051	0.00142857	0.000505051	0.000806452	0.003125

## Sheet: Table S3
Top three associated single-SNP per trait
Trait	Marker	Chromosome	Position	p-value*	Bonferroni	Gene Model	SNP	Region	Polymorphism	Description	GO	Functional class
Ade	S11_7733448	11	7733448	2.91067e-06	ns	Potri.011G078000	T/C	Exon	Synonymous	SWIB/MDM2 domain (SWIB) // Plus-3 domain (Plus-3)	GO:0003677	Transcription
Ade	S01_10264518	1	10264518	4.7134e-06	ns	Potri.001G126400.1	T/A	Exon	Synonymous	SPLICING FACTOR 1	GO:0003676	DNA/RNA metabolism
Ade	S01_10264572	1	10264572	3.02492e-06	ns	Potri.001G126400.1	C/T	Exon	Synonymous	SPLICING FACTOR 1	GO:0003676	DNA/RNA metabolism
C:N	S10_1093918	10	1093918	1.0136e-06	ns	Intergenic	G/A	Intergenic				Intergenic
C:N	S04_5997337	4	5997337	9.1564e-07	ns	Potri.004G071400	T/G	Intron		PROTEIN RKD5	GO:0003677	Transcription
C:N	S01_18522285	1	18522285	2.5176e-07	ns	Intergenic	C/T	Intergenic				Intergenic
C5	S05_2258483	5	2258483	2.68668e-06	ns	Potri.005G030300	G/A	Exon	Synonymous	Kinesin motor domain (Kinesin) // NB-ARC domain (NB-ARC) // TIR domain (TIR_2)	GO:0003777	Cell structure
C5	S05_3034003	5	3034003	6.65666e-06	ns	Intergenic	C/T	Intergenic				Intergenic
C5	S05_3034011	5	3034011	4.56827e-06	ns	Intergenic	A/G	Intergenic				Intergenic
C6	S05_1231827	5	1231827	1.77014e-05	ns	Potri.005G015700	G/A	Exon	Synonymous	PF00560//PF13855 - Leucine Rich Repeat (LRR_1) // Leucine rich repeat (LRR_8)	GO:0005515	Protein synthesis / modification
C6	S05_2258483	5	2258483	7.33904e-06	ns	Potri.005G030300	G/A	Exon	Synonymous	Kinesin motor domain (Kinesin) // NB-ARC domain (NB-ARC) // TIR domain (TIR_2)	GO:0003777	Cell structure
C6	S01_6364049	1	6364049	1.17819e-05	ns	Potri.001G080300.1	G/A	5'UTR		Similar to syringolide-induced protein 1-3-1B	GO:0008270	Transcription
d15N	S07_1483480	7	1483480	3.34407e-19	sign	Potri.007G019500	G/T	Exon	Non-synonymous	Periodic tryptophan protein 1 (PWP1)	GO:0005515	Protein synthesis / modification
d15N	S04_6389165	4	6389165	1.84269e-12	sign	Potri.004G077100	C/A	Exon	Non-synonymous	senataxin [EC:3.6.4.-] (SETX, ALS4)	Not in JGI	DNA/RNA metabolism
d15N	S15_13348168	15	13348168	4.66547e-12	sign	Potri.015G118600	T/A	Exon	Synonymous	Ankyrin repeats (3 copies) (Ank_2) // Domain of unknown function (PGG)	GO:0005515	Protein synthesis / modification
DBF	S15_1932272	15	1932272	8.16524e-07	ns	Potri.015G024700	A/G	5'UTR		Leucine rich repeat N-terminal domain (LRRNT_2)	Not in JGI	Unknown function
DBF	S06_10037311	6	10037311	1.09854e-06	ns	Potri.006G124900	T/C	Exon	Codon insertion	similar to pentatricopeptide (PPR) repeat-containing protein	GO:0005515	Protein synthesis / modification
DBF	S07_13883253	7	13883253	2.00017e-06	ns	Potri.007G119300	C/T	Exon	Non-synonymous	similar to SET domain-containing protein	GO:0005515	Protein synthesis / modification
DBH	S07_1483480	7	1483480	1.14775e-11	sign	Potri.007G019500	G/T	Exon	Non-synonymous	Periodic tryptophan protein 1 (PWP1)	GO:0005515	Protein synthesis / modification
DBH	S09_3570685	9	3570685	6.39845e-08	ns	Intergenic	C/T	Intergenic				Intergenic
DBH	S15_13443250	15	13443250	7.00351e-09	sign	Potri.015G119700	A/C	Exon	Non-synonymous	Domain of unknown function (PGG)	GO:0016491	Energy/metabolism
delta	S13_2255638	13	2255638	0.0114292	ns	Potri.013G033800	G/A	Intron		WD repeat-containing protein 48 (WDR48, UAF1)	GO:0005515	Protein synthesis / modification
delta	S16_7465263	16	7465263	0.0128676	ns	Intergenic	G/A	Intergenic				Intergenic
delta	S08_8745963	8	8745963	0.0122781	ns	Potri.008G132300	T/C	Intron		Non-specific serine/threonine protein kinase / Threonine-specific protein kinase	GO:0004672	Protein synthesis / modification
GAc	S05_1091521	5	1091521	3.225e-07	ns	Potri.005G014100	G/A	Intron		CARBOXYLATE CLAMP-TETRATRICOPEPTIDE REPEAT	GO:0005515	Signal transduction
GAc	S13_10434629	13	10434629	2.42393e-06	ns	Potri.013G096100	C/T	Exon	Non-synonymous	RNA-directed DNA polymerase / Revertase	GO:0003676	DNA/RNA metabolism
GAc	S10_13969760	10	13969760	1.3926e-06	ns	Potri.010G123200	T/C	Intron		ADENINE NUCLEOTIDE ALPHA HYDROLASES-LIKE SUPERFAMILY PROTEIN	GO:0006950	Energy/metabolism
Gal	S03_18619005	3	18619005	2.33412e-06	ns	Potri.003G178400	G/T	Intron		similar to PUTATIVE TYPE 1 MEMBRANE PROTEIN	Not in JGI	Unknown function
Gal	S10_22570116	10	22570116	2.21214e-06	ns	Potri.010G255600	C/A	Intron		Sphinganine kinase / Dihydrosphingosine kinase	GO:0016301	Protein synthesis / modification
Gal	S05_25870519	5	25870519	2.43822e-07	ns	Potri.005G260200	A/G	Exon	Stop codon	Uncharacterized		Unknown function
HbA	S12_10157651	12	10157651	6.2149e-06	ns	Intergenic	T/A	Intergenic				Intergenic
HbA	S11_13601452	11	13601452	1.2495e-05	ns	Potri.011G111100.1	T/C	Exon	Synonymous	AAA-TYPE ATPASE // SUBFAMILY NOT NAMED	GO:0005524	DNA/RNA metabolism
HbA	S17_15596203	17	15596203	1.01633e-05	ns	Potri.017G150500	G/A	Intron		Uncharacterized	GO:0055085	Unknown function
HEIGHT	S07_1483480	7	1483480	8.31148e-31	sign	Potri.007G019500	G/T	Exon	Non-synonymous	Periodic tryptophan protein 1 (PWP1)	GO:0005515	Protein synthesis / modification
HEIGHT	S04_6389165	4	6389165	1.85762e-15	sign	Potri.004G077100	C/A	Exon	Non-synonymous	senataxin [EC:3.6.4.-] (SETX, ALS4)	Not in JGI	DNA/RNA metabolism
HEIGHT	S09_11189825	9	11189825	3.62869e-13	sign	Potri.009G140100	C/T	Intron		ROP GUANINE NUCLEOTIDE EXCHANGE FACTOR 1	GO:0005089	Signal transduction
Leaf C	S14_3541630	14	3541630	4.2157e-07	ns	Potri.014G044300.1	C/A	5'UTR		similar to CHAPERONIN 10	GO:0006457	Protein synthesis / modification
Leaf C	S05_21982152	5	21982152	1.877e-07	ns	Potri.005G205200	C/A	Exon	Stop codon	4-hydroxyphenylpyruvate dioxygenase	GO:0003868	Energy/metabolism
Leaf C	S01_42335030	1	42335030	1.2819e-06	ns	Potri.001G402100	C/A	Exon	Non-synonymous	Uncharacterized	No in JGI	Unknown function
Leaf N	S07_1483480	7	1483480	3.25298e-32	sign	Potri.007G019500	G/T	Exon	Non-synonymous	Periodic tryptophan protein 1 (PWP1)	GO:0005515	Protein synthesis / modification
Leaf N	S04_6389165	4	6389165	2.90584e-16	sign	Potri.004G077100	C/A	Exon	Non-synonymous	senataxin [EC:3.6.4.-] (SETX, ALS4)	not at JGI	DNA/RNA metabolism
Leaf N	S09_11189825	9	11189825	1.08869e-16	sign	Potri.009G140100	C/T	Intron		ROP GUANINE NUCLEOTIDE EXCHANGE FACTOR 1	GO:0005089	Signal transduction
Lignin	S05_5989014	8	5989014	3.80042e-06	ns	Potri.008G095700	T/C	Intron		PTHR12770:SF22 - UPF0420 PROTEIN C16ORF58	Not in JGI	Unknown function
Lignin	S05_13410924	5	13410924	6.74297e-06	ns	Intergenic	C/T	Intergenic				Intergenic
Lignin	S05_20565425	4	20565425	4.43646e-06	ns	Potri.004G191200	G/A	Exon	Non-synonymous	heat shock family protein	Not in JGI	Unknown function
Narea	S08_1138575	8	1138575	1.0727e-06	ns	Potri.008G021900	C/T	Exon	Synonymous	CAMP-REGULATED PHOSPHOPROTEIN 21 RELATED R3H DOMAIN CONTAINING PROTEIN	GO:0003676	DNA/RNA metabolism
Narea	S05_6007065	5	6007065	1.07447e-06	ns	Intergenic	G/A	Intergenic				Intergenic
Narea	S03_10206135	3	10206135	6.12148e-07	ns	Potri.003G073200	C/A	Intron		uncharacterized protein (K06972)		Unknown function
S:G	S05_1200427	6	1200427	5.89837e-06	ns	Potri.006G018400	G/T	3'UTR		PTHR22814:SF79 - COPPER TRANSPORT PROTEIN ATOX1-RELATED // SUBFAMILY NOT NAMED	GO:0046872	Transport
S:G	S05_10464102	12	10464102	6.4299e-06	ns	Potri.012G078800	A/G	5'UTR		Uncharacterized	Not in JGI	Unknown function
S:G	S05_27629087	6	27629087	1.22361e-06	ns	Potri.006G276600	A/C	Intron		ABC1 family protein	Not in JGI	Unknown function
SLA	S08_1138575	8	1138575	9.84797e-07	ns	Potri.008G021900	C/T	Exon	Synonymous	CAMP-REGULATED PHOSPHOPROTEIN 21 RELATED R3H DOMAIN CONTAINING PROTEIN	GO:0003676	DNA/RNA metabolism
SLA	S05_6007065	5	6007065	5.7513e-07	ns	Intergenic	G/A	Intergenic				Intergenic
SLA	S03_10206135	3	10206135	7.54811e-07	ns	Potri.003G073200	C/A	Intron		uncharacterized protein (K06972)	Not in JGI	Unknown function
Toc	S09_3691822	9	3691822	4.23948e-07	ns	Potri.009G025900	T/C	Exon	Non-synonymous	Thebaine 6-O-demethylase	GO:0016491	Energy/metabolism
Toc	S15_8209736	15	8209736	4.36058e-06	ns	Potri.015G059800	A/G	Intron		ABC TRANSPORTER B FAMILY MEMBER 27	GO:0016887	Transport
Toc	S18_12861174	18	12861174	6.3432e-07	ns	Potri.018G100900	C/T	Exon	Synonymous	LACTATION ELEVATED PROTEIN 1	GO:0005524	Energy/metabolism
Vol	S12_3162394	12	3162394	2.57443e-06	ns	Potri.012G035400	A/T	Intron		PTHR23074//PTHR23074:SF98 - AAA ATPASE // SUBFAMILY NOT NAMED	GO:0009378	DNA/RNA metabolism
Vol	S06_8513725	6	8513725	3.62476e-06	ns	Potri.006G109000.1	C/A	Exon	Non-synonymous	similar to expression supported by MPSS	GO:0016021	Cellular component
Vol	S17_13489112	17	13489112	4.95342e-07	ns	Potri.017G121700	C/T	3'UTR		LEUCINE-RICH REPEAT-CONTAINING PROTEIN // SUBFAMILY NOT NAMED	GO:0043531	Energy/metabolism
OBS.: *, p-value before Bonferroni correction.
sign, significant (p-value < 6.1479E-8 according to Bonferroni correction); ns, not significant after Bonferroni correction

## Sheet: Table S4
Top three associated SNP-windows per trait
Trait	Chromosome	window	p-value	Bonferroni	Gene Model	Description	GO	Functional class
Ade	1	1	7.69383e-11	sign	Potri.001G126400	SPLICING FACTOR 1	GO:0000166	DNA/RNA metabolism
Ade	3	32	6.08953e-10	sign	Potri.003G161400	similar to NO EXINE FORMATION 1	Not at JGI	Unknown function
Ade	3	37	1.13422e-06	sign	Potri.003G161600	RING ZINC FINGER PROTEIN // SUBFAMILY NOT NAMED	GO:0008270	Transcription
C5	8	31	7.22155e-12	sign	Potri.008G145600	similar to Threonyl-tRNA synthetase; similar to mitochondrial precursor (EC 6.1.1.3) (Threonine--tRNA ligase)	GO:0004812	Protein synthesis / modification
C5	8	39	7.24043e-11	sign	Potri.008G145900	interleukin-1 receptor-associated kinase 4 (IRAK4)	GO:0004672	Protein synthesis / modification
C5	13	60	7.58427e-11	sign	Potri.013G086000	WRKY TRANSCRIPTION FACTOR 10-RELATED	GO:0003700	Transcription
C6	5	20	7.24235e-27	sign	Potri.005G015700	Leucine Rich Repeat (LRR_1) // Leucine rich repeat (LRR_8)	GO:0005515	Protein synthesis / modification
C6	13	30	1.17729e-05	sign	Potri.013G086000	WRKY TRANSCRIPTION FACTOR 10-RELATED	GO:0003700	Transcription
C6	19	39	0.000225778	ns	Potri.019G070700	LEUCINE-RICH REPEAT-CONTAINING PROTEIN // SUBFAMILY NOT NAMED	GO:0005515	Protein synthesis / modification
C:N	8	88	5.23125e-14	sign	Potri.008G134900	zinc finger (C3HC4-type RING finger) family protein; similar to very low similarity to RING-H2 finger protein RHG1a	GO:0008270	Transcription
C:N	17	127	5.23125e-14	sign	Potri.017G138100	AAA ATPase domain (AAA_16)	Not at JGI	Unknown function
C:N	17	135	7.24056e-11	sign	Potri.017G138300	translation initiation factor 3 subunit J (EIF3J)	GO:0003743	Protein synthesis / modification
d15N	5	154	4.69874e-25	sign	Potri.005G048900	similar to 5'-3' exoribonuclease (XRN4); similar to XRN4 (Arabidopsis thaliana)	GO:0003676	DNA/RNA metabolism
d15N	10	265	5.01246e-22	sign	Potri.010G198000	Un characterized	Not at JGI	Unknown function
d15N	10	263	7.12522e-21	sign	Potri.010G197900	EXOSTOSIN HEPARAN SULFATE GLYCOSYLTRANSFERASE -RELATED // SUBFAMILY NOT	GO:0003824	Energy/metabolism
DBF	6	19	7.24187e-11	sign	Potri.006G276600	ABC1 family protein	Not at JGI	Unknown function
DBF	12	48	7.64376e-11	sign	Potri.012G078700	similar to aldehyde dehydrogenase 1 precursor	GO:0016491	Energy/metabolism
DBF	9	37	0.00012571	ns	Potri.009G084000	similar to expressed protein in Arabidopsis thaliana	Not at JGI	Unknown function
DBH	8	31	7.64585e-12	sign	Potri.008G145600	similar to Threonyl-tRNA synthetase	GO:0004812	Protein synthesis / modification
DBH	8	33	7.64585e-12	sign	Potri.008G145800	EamA-like transporter family (EamA)	GO:0022857	Transport
DBH	8	38	7.64585e-12	sign	Potri.008G145900	interleukin-1 receptor-associated kinase 4 (IRAK4)	GO:0004713	Protein synthesis / modification
delta	2	50	8.05197e-11	sign	Potri.002G171100	Cytochrome B561/Ferric Reductase Transmembrane With Domon Related Domain	GO:0055114	Energy/metabolism
delta	2	50	8.05197e-11	sign	Potri.002G170900	Tetratricopeptide repeat-containing protein	GO:0005515	Protein synthesis / modification
delta	9	156	1.14404e-10	sign	Potri.009G058900	Similar to DNA topoisomerase (ATP-hydrolyzing) II	GO:0003677	DNA/RNA metabolism
GAc	7	41	6.79856e-14	sign	Potri.007G038500	reticulon family protein; weakly similar to Nogo-C protein (Rattus norvegicus)	Not at JGI	Unknown function
GAc	7	45	6.79856e-14	sign	Potri.007G038700	Arabidopsis broad-spectrum mildew resistance protein RPW8 (RPW8)	Not at JGI	Unknown function
GAc	5	39	6.75698e-12	sign	Potri.005G014100	CARBOXYLATE CLAMP-TETRATRICOPEPTIDE REPEAT	GO:0005515	Protein synthesis / modification
Gal	10	21	5.54024e-17	sign	Potri.010G255600	Sphinganine kinase / Dihydrosphingosine kinase	GO:0016301	Signal transduction
Gal	19	35	1.33416e-10	sign	Potri.019G076800	similar to Agamous-like MADS box protein AGL12	GO:0003700	Transcription
Gal	1	9	0.000303309	ns	Potri.001G466900	similar to ATPase; similar to BadF/BadG/BcrA/BcrD-type family; similar to Transcriptional regulators of NagC/XylR (ROK) family	Not at JGI	Unknown function
HbA	11	3	1.13156e-06	sign	Potri.011G111100	AAA-TYPE ATPASE // SUBFAMILY NOT NAMED	GO:0005524	DNA/RNA metabolism
HbA	11	8	1.13156e-06	sign	Potri.011G111300	pollen Ole e 1 allergen and extensin family protein	Not at JGI	Unknown function
HbA	17	16	0.000236756	ns	Potri.017G150500	GB	Not at JGI	Unknown function
HEIGHT	5	20	7.11235e-27	sign	Potri.005G015700	Leucine Rich Repeat (LRR_1) // Leucine rich repeat (LRR_8)	GO:0005515	Protein synthesis / modification
HEIGHT	13	30	0.000117729	sign	Potri.013G086000	WRKY TRANSCRIPTION FACTOR 10-RELATED	GO:0003700	Transcription
HEIGHT	19	39	0.000225778	ns	Potri.019G070700	LEUCINE-RICH REPEAT-CONTAINING PROTEIN // SUBFAMILY NOT NAMED	GO:0005515	Protein synthesis / modification
Leaf C	15	151	7.35013e-107	sign	Potri.015G105600	similar to signal recognition particle-related; similar to SRP-related; similar to low similarity to Signal recognition particle 68 kDa protein	GO:0005047	Signal transduction
Leaf C	15	153	8.37562e-105	sign	Potri.015G105700	Magnesium protoporphyrin IX methyltransferase / S-adenosylmethioninemagnesium protoporphyrin	Not at JGI	Unknown function
Leaf C	15	149	9.11251e-77	sign	Potri.015G105500	similar to ARF GTPase-activating domain-containing protein; similar to GCN4-complementing protein (GCP1)	GO:0005096	Signal transduction
Leaf N	8	591	4.8856e-35	sign	Potri.008G202500	Uncharacterized	Not at JGI	Unknown function
Leaf N	16	914	2.87026e-24	sign	Potri.016G078400	2.7.8.7 - Holo-[acyl-carrier-protein] synthase / PPTase	GO:0000287	Energy/metabolism
Leaf N	5	416	6.82351e-19	sign	Potri.005G146200	TA11-LIKE NON-LTR RETROELEMENT PROTEIN-RELATED	Not at JGI	Unknown function
Lignin	14	46	1.13223e-06	sign	Potri.014G151700	similar to expressed protein in Arabidopsis thaliana; similar to hypothetical protein T2J13.20	GO:0016491	Energy/metabolism
Lignin	14	47	1.13223e-06	sign	Potri.014G151800	similar to integral membrane protein; putative; similar to anthocyanin-related membrane protein 2 (GI:16416385) (Arabidopsis thaliana)	GO:0006810	Transport
Lignin	5	20	0.000117454	ns	Potri.005G015700	Leucine Rich Repeat (LRR_1) // Leucine rich repeat (LRR_8)	GO:0005515	Protein synthesis / modification
Narea	8	36	6.84453e-49	sign	Potri.008G021700	SF3 - ASPARTYL AMINOPEPTIDASE	GO:0004177	Energy/metabolism
Narea	8	42	7.98744e-49	sign	Potri.008G021900	CAMP-REGULATED PHOSPHOPROTEIN 21 RELATED R3H DOMAIN CONTAINING PROTEIN	GO:0003676	Transcription
Narea	8	45	7.78005e-22	sign	Potri.008G022100	Predicted transporter ADD1 (major facilitator superfamily)	GO:0055085	Transport
S:G	6	19	7.24187e-11	sign	Potri.006G276600	ABC1 family protein	Not at JGI	Unknown function
S:G	12	47	7.70346e-11	sign	Potri.012G078700	similar to aldehyde dehydrogenase 1 precursor.	GO:0016491	Energy/metabolism
S:G	9	37	0.00012571	ns	Potri.009G084000	similar to expressed protein in Arabidopsis thaliana; [ co-ortholog (1of2) of At1g5	not at JGI	Unknown function
SLA	8	36	6.98027e-52	sign	Potri.008G021700	ASPARTYL AMINOPEPTIDASE	GO:0004177	Energy/metabolism
SLA	8	42	7.322e-48	sign	Potri.008G021900	CAMP-REGULATED PHOSPHOPROTEIN 21 RELATED R3H DOMAIN CONTAINING PROTEIN	GO:0003676	Transcription
SLA	8	41	7.254e-48	sign	Potri.008G022000	NFU1 IRON-SULFUR CLUSTER SCAFFOLD HOMOLOG, MITOCHONDRIAL	GO:0016226	Energy/metabolism
Toc	15	80	3.86721e-14	sign	Potri.015G059800	ABC TRANSPORTER B FAMILY MEMBER 27	GO:0005524	Transport
Toc	18	96	6.78024e-13	sign	Potri.018G100900	LACTATION ELEVATED PROTEIN 1	GO:0005524	Energy/metabolism
Toc	3	33	7.37433e-11	sign	Potri.003G144400	SIMILARITY TO UNKNOWN PROTEIN	GO:0005515	Protein synthesis / modification
Vol	14	46	1.13215e-05	sign	Potri.014G151700	similar to expressed protein in Arabidopsis thaliana; similar to hypothetical protein T2J13.20	GO:0016491	Energy/metabolism
Vol	14	47	1.13215e-05	sign	Potri.014G151800	similar to anthocyanin-related membrane protein 2	GO:0016021	Cell structure
Vol	5	20	0.000117454	ns	Potri.005G015700	Leucine Rich Repeat (LRR_1) // Leucine rich repeat (LRR_8)	GO:0005515	Protein synthesis / modification
OBS.: sign, significant after Bonferroni correction; ns, not significant after Bonferroni correction.
The p-value threshold under Bonferroni correction varied for each trait, according the specific number of windows assessed in each case.
